# Supplementary material for: Synthesis, Optical Properties, and Fluorescence Cell Imaging of Novel Mixed Fluorinated Subphthalocyanines
Source: Molecules. 2023 Jan 11;28(2):725. doi: 10.3390/molecules28020725 (PMC9866271; doi:10.3390/molecules28020725)
Supplement: Supplementary file 1 [file molecules-28-00725-s001.zip]

Archive with 1 entries (1 files):
- molecules-2108791-supplementary.pdf
